# Supplementary material for: Comprehensive Survey of PCV2 and PCV3 in Domestic Pigs and Wild Boars Across Portugal: Prevalence, Geographical Distribution and Genetic Diversity
Source: Pathogens. 2025 Jul 9;14(7):675. doi: 10.3390/pathogens14070675 (PMC12300804; doi:10.3390/pathogens14070675)
Supplement: Supplementary file 1 [file pathogens-14-00675-s001.zip]

Archive with 1 entries (1 files):
- pathogens-3703184-supplementary.pptx
